# Supplementary material for: Effect of Ce/Zr Composition on Structure and Properties of Ce1−xZrxO2 Oxides and Related Ni/Ce1−xZrxO2 Catalysts for CO2 Methanation
Source: Nanomaterials (Basel). 2022 Sep 15;12(18):3207. doi: 10.3390/nano12183207 (PMC9500888; doi:10.3390/nano12183207)
Supplement: Supplementary file 1 [file nanomaterials-12-03207-s001.zip]

Archive with 1 entries (1 files):
- nanomaterials-1908588-supplementary.pdf
